# Supplementary material for: Antibiotic and Heavy Metal Resistance in Marine Bacteria from Terra Nova Bay (Ross Sea): Insights from Wild Fish and Environmental Samples
Source: Animals (Basel). 2025 Dec 24;16(1):51. doi: 10.3390/ani16010051 (PMC12784928; doi:10.3390/ani16010051)
Supplement: Supplementary file 1 [file animals-16-00051-s001.zip]

Archive with 1 entries (1 files):
- animals-4043778-supplementary.docx
